# Supplementary material for: The Tunable Parameters of Graphene-Based Biosensors
Source: Sensors (Basel). 2024 Aug 4;24(15):5049. doi: 10.3390/s24155049 (PMC11314989; doi:10.3390/s24155049)
Supplement: Supplementary file 1 [file sensors-24-05049-s001.zip]

Archive with 1 entries (1 files):
- sensors-3108758-supplementary.pdf
